# Supplementary material for: Drosophila Models Reveal NAT Complex Roles in Heart Development and Enable Functional Validation of Congenital Heart Disease Variants
Source: Cells. 2025 Oct 14;14(20):1596. doi: 10.3390/cells14201596 (PMC12564477; doi:10.3390/cells14201596)
Supplement: Supplementary file 1 [file cells-14-01596-s001.zip]

Archive with 1 entries (1 files):
- cells-3899545-supplementary.pdf
